# Supplementary material for: Mosquito Communities Vary across Landscape and Vertical Strata in Indian River County, Florida
Source: Pathogens. 2021 Dec 3;10(12):1575. doi: 10.3390/pathogens10121575 (PMC8708810; doi:10.3390/pathogens10121575)
Supplement: Supplementary file 1 [file pathogens-10-01575-s001.zip]

Archive with 2 entries (2 files):
- pathogens-1452457-suppelmentary( Table S1-4, Figure S1).pdf
- pathogens-1452457-Table S5.xlsx
