# Supplementary material for: Mosquito Communities Vary across Landscape and Vertical Strata in Indian River County, Florida
Source: Pathogens. 2021 Dec 3;10(12):1575. doi: 10.3390/pathogens10121575 (PMC8708810; doi:10.3390/pathogens10121575)
Supplement: Supplementary file 1 [file pathogens-10-01575-s001.zip › pathogens-1452457-Table S5.xlsx]

## Sheet: Sheet1
date set	date collected	collection method	attractant	site code	latitude	longitude	trap height (m)	landscape type	traps set and collected by	taxonomist	damadged and unidentified specimens	males	Culex nigripalpus	Culex salinarius	Culex quinquefasciatus	Culex coronator	Culex erraticus	Culex cedecei	Aedes taeniorhynchus	Deinocerites cancer	Anopheles crucians	Anopheles quadrimaculatus	Mansonia titillans	Culex iolambdis	Aedes albopictus	Wyeomyia vanduzeei	Culex interrogator	Culex declarator	Aedes infirmatus	Aedes atlanticus	Wyeomyia mitchelli	Culex atratus	Aedes pertinax
2021-02-23	2021-02-24	CDC suction trap (no light)	2 kg dry ice	five	27.5884	-80.3748	8.7	MH	A. Cruz	B. Giordano	5	0	342	0	0	0	0	0	0	0	0	2	1	0	0	0	0	0	0	0	0	0	0
2021-03-22	2021-03-23	CDC suction trap (no light)	2 kg dry ice	five	27.5884	-80.3748	8.7	MH	A. Cruz	B. Giordano	0	0	59	0	0	0	0	0	3	0	0	0	1	0	0	0	0	0	0	0	0	0	0
2021-04-06	2021-04-07	CDC suction trap (no light)	2 kg dry ice	five	27.5884	-80.3748	8.7	MH	A. Cruz	B. Giordano	0	0	22	0	0	0	0	0	7	0	0	0	0	0	0	0	0	0	0	0	0	0	0
2021-04-27	2021-04-28	CDC suction trap (no light)	2 kg dry ice	five	27.5884	-80.3748	8.7	MH	A. Cruz	B. Giordano	0	0	121	0	0	0	0	0	1	0	0	0	2	0	0	0	0	0	0	0	0	0	0
2021-02-11	2021-02-12	CDC suction trap (no light)	2 kg dry ice	five	27.5884	-80.3748	5	MH	A. Cruz	B. Giordano	7	0	565	6	0	0	0	0	0	0	0	0	0	0	0	0	0	0	0	0	0	0	0
2021-03-01	2021-03-02	CDC suction trap (no light)	2 kg dry ice	five	27.5884	-80.3748	5	MH	A. Cruz	B. Giordano	3	0	100	0	0	0	0	0	1	1	0	0	1	0	0	0	1	0	0	0	0	0	0
2021-03-23	2021-03-24	CDC suction trap (no light)	2 kg dry ice	five	27.5884	-80.3748	5	MH	A. Cruz	B. Giordano	4	0	317	5	0	1	0	0	1	0	1	0	0	0	0	0	0	0	0	0	0	0	0
2021-04-12	2021-04-13	CDC suction trap (no light)	2 kg dry ice	five	27.5884	-80.3748	5	MH	A. Cruz	B. Giordano	0	0	62	0	0	0	1	0	3	0	5	0	0	0	0	0	0	0	0	0	0	0	0
2021-02-15	2021-02-16	CDC suction trap (no light)	2 kg dry ice	five	27.5884	-80.3748	1.5	MH	A. Cruz	B. Giordano	6	0	374	0	0	0	6	0	0	0	0	1	0	0	0	0	0	0	0	0	0	0	0
2021-03-09	2021-03-10	CDC suction trap (no light)	2 kg dry ice	five	27.5884	-80.3748	1.5	MH	A. Cruz	B. Giordano	0	0	296	0	0	2	0	0	3	0	3	2	1	0	0	0	0	0	0	0	0	0	0
2021-03-29	2021-03-30	CDC suction trap (no light)	2 kg dry ice	five	27.5884	-80.3748	1.5	MH	A. Cruz	B. Giordano	0	0	129	0	1	0	2	0	3	0	3	0	2	0	0	0	0	0	0	0	0	0	0
2021-04-20	2021-04-21	CDC suction trap (no light)	2 kg dry ice	five	27.5884	-80.3748	1.5	MH	A. Cruz	B. Giordano	0	0	15	0	0	0	0	0	7	0	0	0	0	0	0	3	0	0	0	0	0	0	0
2021-02-11	2021-02-12	CDC suction trap (no light)	2 kg dry ice	four	27.5879	-80.3729	8.7	HH	A. Cruz	B. Giordano	0	0	816	5	0	0	0	0	0	0	0	0	1	0	0	0	0	0	0	0	0	0	0
2021-03-01	2021-03-02	CDC suction trap (no light)	2 kg dry ice	four	27.5879	-80.3729	8.7	HH	A. Cruz	B. Giordano	0	0	139	0	0	0	0	0	0	0	0	0	1	0	0	0	0	0	0	0	0	0	0
2021-03-23	2021-03-24	CDC suction trap (no light)	2 kg dry ice	four	27.5879	-80.3729	8.7	HH	A. Cruz	B. Giordano	0	0	287	0	0	0	0	0	0	0	0	1	0	0	0	1	0	0	0	0	0	0	0
2021-04-12	2021-04-13	CDC suction trap (no light)	2 kg dry ice	four	27.5879	-80.3729	8.7	HH	A. Cruz	B. Giordano	0	0	54	0	0	0	0	0	1	0	0	0	1	0	0	0	0	0	0	0	0	0	0
2021-02-15	2021-02-16	CDC suction trap (no light)	2 kg dry ice	four	27.5879	-80.3729	5	HH	A. Cruz	B. Giordano	0	0	135	0	0	0	0	0	0	0	0	0	0	0	0	0	0	0	0	0	0	0	0
2021-03-09	2021-03-10	CDC suction trap (no light)	2 kg dry ice	four	27.5879	-80.3729	5	HH	A. Cruz	B. Giordano	0	0	403	0	0	0	0	0	1	0	1	3	1	0	0	0	0	0	0	0	0	0	0
2021-03-29	2021-03-30	CDC suction trap (no light)	2 kg dry ice	four	27.5879	-80.3729	5	HH	A. Cruz	B. Giordano	36	0	152	2	0	0	0	0	0	0	0	0	0	0	0	0	0	0	0	0	0	0	0
2021-04-20	2021-04-21	CDC suction trap (no light)	2 kg dry ice	four	27.5879	-80.3729	5	HH	A. Cruz	B. Giordano	1	0	89	0	0	0	0	0	12	0	0	0	0	0	0	0	0	0	0	0	0	0	0
2021-02-23	2021-02-24	CDC suction trap (no light)	2 kg dry ice	four	27.5879	-80.3729	1.5	HH	A. Cruz	B. Giordano	0	0	551	1	0	2	0	0	8	0	12	0	0	0	1	0	0	0	0	0	0	0	0
2021-03-22	2021-03-23	CDC suction trap (no light)	2 kg dry ice	four	27.5879	-80.3729	1.5	HH	A. Cruz	B. Giordano	0	0	100	0	0	0	1	0	2	0	5	0	0	0	0	1	0	0	0	2	0	0	0
2021-04-06	2021-04-07	CDC suction trap (no light)	2 kg dry ice	four	27.5879	-80.3729	1.5	HH	A. Cruz	B. Giordano	0	0	15	0	0	0	0	0	50	0	2	0	0	0	0	0	0	0	0	0	0	0	0
2021-04-27	2021-04-28	CDC suction trap (no light)	2 kg dry ice	four	27.5879	-80.3729	1.5	HH	A. Cruz	B. Giordano	3	0	459	0	0	0	0	0	56	0	2	0	0	0	0	1	0	0	0	0	0	0	0
2021-02-11	2021-02-12	CDC suction trap (no light)	2 kg dry ice	one	27.5849	-80.3724	8.7	SP	A. Cruz	B. Giordano	1	0	155	0	0	0	0	0	0	0	0	0	0	0	0	0	0	0	0	0	0	0	0
2021-03-01	2021-03-02	CDC suction trap (no light)	2 kg dry ice	one	27.5849	-80.3724	8.7	SP	A. Cruz	B. Giordano	0	0	48	1	0	0	0	0	0	0	0	0	0	0	0	0	0	0	0	0	0	0	0
2021-03-23	2021-03-24	CDC suction trap (no light)	2 kg dry ice	one	27.5849	-80.3724	8.7	SP	A. Cruz	B. Giordano	0	0	224	0	0	0	0	0	1	0	2	0	0	0	0	0	0	0	0	0	0	0	0
2021-04-12	2021-04-13	CDC suction trap (no light)	2 kg dry ice	one	27.5849	-80.3724	8.7	SP	A. Cruz	B. Giordano	0	0	19	0	0	0	0	0	0	0	0	0	0	0	0	0	0	0	0	0	0	0	0
2021-02-15	2021-02-16	CDC suction trap (no light)	2 kg dry ice	one	27.5849	-80.3724	5	SP	A. Cruz	B. Giordano	0	0	61	0	0	0	0	0	0	0	0	0	0	0	0	0	0	0	0	0	0	0	0
2021-03-09	2021-03-10	CDC suction trap (no light)	2 kg dry ice	one	27.5849	-80.3724	5	SP	A. Cruz	B. Giordano	1	0	100	0	0	0	1	0	0	0	0	1	0	0	0	0	0	0	0	0	0	0	0
2021-03-29	2021-03-30	CDC suction trap (no light)	2 kg dry ice	one	27.5849	-80.3724	5	SP	A. Cruz	B. Giordano	0	0	8	0	0	0	0	0	0	0	0	1	0	0	0	0	0	0	0	0	0	0	0
2021-04-20	2021-04-21	CDC suction trap (no light)	2 kg dry ice	one	27.5849	-80.3724	5	SP	A. Cruz	B. Giordano	0	0	46	0	0	0	0	0	4	0	0	0	0	0	0	0	0	0	0	0	0	0	0
2021-02-23	2021-02-24	CDC suction trap (no light)	2 kg dry ice	one	27.5849	-80.3724	1.5	SP	A. Cruz	B. Giordano	0	0	540	0	0	0	0	0	3	0	84	0	1	0	0	0	0	0	0	0	0	0	0
2021-03-22	2021-03-23	CDC suction trap (no light)	2 kg dry ice	one	27.5849	-80.3724	1.5	SP	A. Cruz	B. Giordano	0	0	41	1	2	0	0	0	5	0	69	1	0	0	1	0	0	0	0	1	0	0	0
2021-04-06	2021-04-07	CDC suction trap (no light)	2 kg dry ice	one	27.5849	-80.3724	1.5	SP	A. Cruz	B. Giordano	0	0	14	0	2	4	0	0	62	0	61	0	0	0	0	0	0	0	0	0	0	0	0
2021-04-27	2021-04-28	CDC suction trap (no light)	2 kg dry ice	one	27.5849	-80.3724	1.5	SP	A. Cruz	B. Giordano	0	0	150	0	0	0	0	0	83	0	2	1	2	0	0	0	0	0	1	0	0	0	0
2021-02-15	2021-02-16	CDC suction trap (no light)	2 kg dry ice	three	27.5871	-80.3725	8.7	MH	A. Cruz	B. Giordano	0	0	44	4	2	1	0	0	0	1	0	0	0	0	0	0	0	0	0	0	0	0	0
2021-03-09	2021-03-10	CDC suction trap (no light)	2 kg dry ice	three	27.5871	-80.3725	8.7	MH	A. Cruz	B. Giordano	0	0	236	0	1	0	0	0	3	0	1	13	4	0	0	0	0	0	0	0	0	0	0
2021-03-29	2021-03-30	CDC suction trap (no light)	2 kg dry ice	three	27.5871	-80.3725	8.7	MH	A. Cruz	B. Giordano	0	0	50	0	1	0	0	0	3	3	1	4	1	0	0	1	0	0	0	0	0	0	0
2021-04-20	2021-04-21	CDC suction trap (no light)	2 kg dry ice	three	27.5871	-80.3725	8.7	MH	A. Cruz	B. Giordano	2	0	77	0	0	0	0	0	7	0	0	0	0	0	0	0	0	0	0	0	0	0	0
2021-02-23	2021-02-24	CDC suction trap (no light)	2 kg dry ice	three	27.5871	-80.3725	5	MH	A. Cruz	B. Giordano	10	0	761	0	0	0	0	0	0	0	1	0	0	0	0	0	0	0	0	0	0	0	0
2021-03-22	2021-03-23	CDC suction trap (no light)	2 kg dry ice	three	27.5871	-80.3725	5	MH	A. Cruz	B. Giordano	1	0	79	1	0	0	0	0	0	0	2	0	0	0	0	1	0	1	0	0	0	0	0
2021-04-06	2021-04-07	CDC suction trap (no light)	2 kg dry ice	three	27.5871	-80.3725	5	MH	A. Cruz	B. Giordano	0	0	39	0	0	0	0	0	15	0	2	0	0	0	0	1	0	0	0	0	0	0	0
2021-04-27	2021-04-28	CDC suction trap (no light)	2 kg dry ice	three	27.5871	-80.3725	5	MH	A. Cruz	B. Giordano	5	1	306	0	0	0	2	0	8	0	0	0	0	0	0	0	0	0	0	0	0	0	0
2021-02-11	2021-02-12	CDC suction trap (no light)	2 kg dry ice	three	27.5871	-80.3725	1.5	MH	A. Cruz	B. Giordano	0	0	329	0	0	0	1	0	0	0	0	0	0	0	0	0	0	0	0	0	0	0	0
2021-03-01	2021-03-02	CDC suction trap (no light)	2 kg dry ice	three	27.5871	-80.3725	1.5	MH	A. Cruz	B. Giordano	0	0	198	2	0	2	1	0	0	0	7	1	1	0	0	1	0	0	0	0	0	0	0
2021-03-23	2021-03-24	CDC suction trap (no light)	2 kg dry ice	three	27.5871	-80.3725	1.5	MH	A. Cruz	B. Giordano	1	0	150	1	0	0	0	0	3	0	12	0	0	0	0	0	0	0	0	0	1	0	0
2021-04-12	2021-04-13	CDC suction trap (no light)	2 kg dry ice	three	27.5871	-80.3725	1.5	MH	A. Cruz	B. Giordano	0	0	24	0	0	0	0	0	10	0	4	0	0	0	0	3	0	0	0	0	0	0	0
2021-02-23	2021-02-24	CDC suction trap (no light)	2 kg dry ice	two	27.5865	-80.3692	8.7	HH	A. Cruz	B. Giordano	0	0	719	0	0	0	0	0	0	2	0	56	3	2	0	0	0	0	0	0	0	0	0
2021-03-22	2021-03-23	CDC suction trap (no light)	2 kg dry ice	two	27.5865	-80.3692	8.7	HH	A. Cruz	B. Giordano	0	0	49	1	0	0	0	0	1	2	0	1	0	0	0	0	0	0	0	0	0	0	0
2021-04-06	2021-04-07	CDC suction trap (no light)	2 kg dry ice	two	27.5865	-80.3692	8.7	HH	A. Cruz	B. Giordano	0	0	22	0	0	0	0	0	10	2	0	14	0	0	0	0	0	0	0	0	0	0	0
2021-04-27	2021-04-28	CDC suction trap (no light)	2 kg dry ice	two	27.5865	-80.3692	8.7	HH	A. Cruz	B. Giordano	0	0	94	0	0	0	0	0	5	0	0	17	0	0	0	0	0	0	0	0	0	0	0
2021-02-11	2021-02-12	CDC suction trap (no light)	2 kg dry ice	two	27.5865	-80.3692	5	HH	A. Cruz	B. Giordano	1	0	533	1	0	0	0	0	0	0	0	0	0	0	0	0	0	0	0	0	0	0	0
2021-03-01	2021-03-02	CDC suction trap (no light)	2 kg dry ice	two	27.5865	-80.3692	5	HH	A. Cruz	B. Giordano	0	0	74	3	0	0	0	0	1	1	0	19	1	0	0	0	0	0	0	0	0	0	0
2021-03-23	2021-03-24	CDC suction trap (no light)	2 kg dry ice	two	27.5865	-80.3692	5	HH	A. Cruz	B. Giordano	0	0	132	0	0	0	1	0	0	1	0	2	1	0	0	0	0	0	0	0	0	0	0
2021-04-12	2021-04-13	CDC suction trap (no light)	2 kg dry ice	two	27.5865	-80.3692	5	HH	A. Cruz	B. Giordano	0	0	38	0	0	0	0	0	1	2	0	4	0	0	0	0	0	0	0	0	0	1	0
2021-02-15	2021-02-16	CDC suction trap (no light)	2 kg dry ice	two	27.5865	-80.3692	1.5	HH	A. Cruz	B. Giordano	4	0	482	2	0	0	4	0	1	0	4	0	1	0	0	0	0	0	0	0	0	0	0
2021-03-09	2021-03-10	CDC suction trap (no light)	2 kg dry ice	two	27.5865	-80.3692	1.5	HH	A. Cruz	B. Giordano	1	0	78	3	0	1	1	0	1	1	2	2	0	0	0	0	0	0	0	0	0	0	0
2021-03-29	2021-03-30	CDC suction trap (no light)	2 kg dry ice	two	27.5865	-80.3692	1.5	HH	A. Cruz	B. Giordano	0	0	79	2	0	0	1	0	0	15	0	0	0	0	0	0	0	0	0	0	0	0	0
2021-04-20	2021-04-21	CDC suction trap (no light)	2 kg dry ice	two	27.5865	-80.3692	1.5	HH	A. Cruz	B. Giordano	1	0	117	3	0	0	0	3	20	0	1	1	0	1	0	0	0	0	0	0	0	0	1
